# Supplementary material for: Ultra-Hypofractionated Stereotactic Body Radiotherapy for Localized Prostate Cancer: Clinical Outcomes, Patterns of Recurrence, Feasibility of Definitive Salvage Treatment, and Competing Oncological Risk
Source: Biomedicines. 2022 Sep 30;10(10):2446. doi: 10.3390/biomedicines10102446 (PMC9598896; doi:10.3390/biomedicines10102446)
Supplement: Supplementary file 1 [file biomedicines-10-02446-s001.zip]

Archive with 2 entries (2 files):
- biomedicines-1897997 sup materials proof.pdf
- biomedicines-1897997-Table S2.pdf
